# Supplementary material for: Counseling for Physical Activity in Adults during the COVID-19 Pandemic: A Scope Review
Source: Int J Environ Res Public Health. 2022 Jul 17;19(14):8687. doi: 10.3390/ijerph19148687 (PMC9322393; doi:10.3390/ijerph19148687)
Supplement: Supplementary file 1 [file ijerph-19-08687-s001.zip]

Archive with 1 entries (1 files):
- ijerph-1788131-supplementary.pdf
